# Supplementary material for: Alginate–Gelatin Self-Healing Hydrogel Produced via Static–Dynamic Crosslinking
Source: Molecules. 2023 Mar 22;28(6):2851. doi: 10.3390/molecules28062851 (PMC10053920; doi:10.3390/molecules28062851)
Supplement: Supplementary file 1 [file molecules-28-02851-s001.zip]

Archive with 1 entries (1 files):
- molecules-2202797-SI.pdf
